# Supplementary material for: Populist ideology, ideological attitudes, and anti-immigration attitudes as an integrated system of beliefs
Source: PLoS One. 2023 Jan 17;18(1):e0280285. doi: 10.1371/journal.pone.0280285 (PMC9844902; doi:10.1371/journal.pone.0280285)
Supplement: S1 File — (XLSX) [file pone.0280285.s001.xlsx]

## Sheet: S1 Matrix
SOV1_A_W	SOV2_A_W	SOV1_W	SOV2_W	SOV1_S	SOV2_S_r	SOV3_S	ANTI1_A	ANTI2_A	AnMa1_A_W	ANTI1_W	ANTI2_W	ANTI3_W	ANT1_S	ANT2_S_r	ANT3_S	MAN1_S	MAN2_S_r	MAN3_S	MAN2_A	HOM1_W	HOM2_W	HOM3_W	HOM4_W
0	0.232264	0.0276794	0.00335803	0.0990386	0.0183181	0.183701	0.095933	0	0.0897247	0.0192256	0.0178596	0	0	0	0.0386351	0	0	0	0.0335863	0	0	0	0
0.232264	0	0.0824788	0.194756	0	0	0.0729721	0.132434	0.227501	0.0373815	0	0	0	0.000175512	0	0	0.0181206	0	0.0166286	0.0765967	0	0	0.0163329	0
0.0276794	0.0824788	0	0.472704	0	0.050538	0.165697	0.00532581	0	0.0270688	0	0.0685301	0	0.0378543	0	0	0	0	0	0.0407916	0.0681173	0	0	0
0.00335803	0.194756	0.472704	0	0	0.0306756	0.0475625	0	0.0866142	0	0.0125978	0	0.0193143	0.0267574	0	0	0	0	0	0.000974809	0.109237	0.0189038	0	0
0.0990386	0	0	0	0	0.0263864	0.204522	0	-0.022993	0.0343471	0.193732	0.0810536	0	0.0591272	0	0.0762802	-0.0953406	-0.139301	0	0	0	0	0	-0.0447467
0.0183181	0	0.050538	0.0306756	0.0263864	0	0	0	0.0129303	0	0	0	0	0	0.0844922	0	0	0	0	0	0	0	0	-0.0216525
0.183701	0.0729721	0.165697	0.0475625	0.204522	0	0	0.023415	0	0	0	0.0394631	0	0.0875824	0	0	0	-0.0147454	0	0	0.0116169	0.0524489	0.0336479	0
0.095933	0.132434	0.00532581	0	0	0	0.023415	0	0.0299279	0.0677237	0	0.169651	0.0109179	0.0335411	0	0	0	0	0	0.0745872	0	0	0	0
0	0.227501	0	0.0866142	-0.022993	0.0129303	0	0.0299279	0	0.102749	0	0	0.0153377	0.0538061	0	0	0	0.0174255	0	0.167371	0.033731	0.066757	0.00367706	0.0160911
0.0897247	0.0373815	0.0270688	0	0.0343471	0	0	0.0677237	0.102749	0	0.137482	0.00771031	0.019208	0.159259	0.114735	0	0	0	0	0.207602	0	0	0	0
0.0192256	0	0	0.0125978	0.193732	0	0	0	0	0.137482	0	0.247017	0.178706	0.0818352	0.0327911	0.0577085	-0.018104	-0.0195128	0	0.0115754	0	-0.0301229	0	0
0.0178596	0	0.0685301	0	0.0810536	0	0.0394631	0.169651	0	0.00771031	0.247017	0	0.0944586	0.0809435	0.0456868	0	-0.016746	0	0	0.0544515	0.0128731	0	0	0
0	0	0	0.0193143	0	0	0	0.0109179	0.0153377	0.019208	0.178706	0.0944586	0	0.0353406	0.0466935	0.0212172	-9.84272e-05	0	0	0.143667	0.0577842	0	0	0
0	0.000175512	0.0378543	0.0267574	0.0591272	0	0.0875824	0.0335411	0.0538061	0.159259	0.0818352	0.0809435	0.0353406	0	0.170022	0.319271	0	0	0	0.0357088	0	0	0	0
0	0	0	0	0	0.0844922	0	0	0	0.114735	0.0327911	0.0456868	0.0466935	0.170022	0	0.0499963	-0.172031	0	-0.0261731	0	0	-0.0233179	0	0
0.0386351	0	0	0	0.0762802	0	0	0	0	0	0.0577085	0	0.0212172	0.319271	0.0499963	0	0	-0.0310781	0	0.0403941	0	-0.0193438	0	0
0	0.0181206	0	0	-0.0953406	0	0	0	0	0	-0.018104	-0.016746	-9.84272e-05	0	-0.172031	0	0	0.0752489	0.251726	0	0	0	0.00609937	0.00662366
0	0	0	0	-0.139301	0	-0.0147454	0	0.0174255	0	-0.0195128	0	0	0	0	-0.0310781	0.0752489	0	-0.0455542	0.0247172	0	0	0	0
0	0.0166286	0	0	0	0	0	0	0	0	0	0	0	0	-0.0261731	0	0.251726	-0.0455542	0	0	0.00484808	0	0	0
0.0335863	0.0765967	0.0407916	0.000974809	0	0	0	0.0745872	0.167371	0.207602	0.0115754	0.0544515	0.143667	0.0357088	0	0.0403941	0	0.0247172	0	0	0	0	0.00179689	0.0721211
0	0	0.0681173	0.109237	0	0	0.0116169	0	0.033731	0	0	0.0128731	0.0577842	0	0	0	0	0	0.00484808	0	0	0.26407	0.215246	0.040265
0	0	0	0.0189038	0	0	0.0524489	0	0.066757	0	-0.0301229	0	0	0	-0.0233179	-0.0193438	0	0	0	0	0.26407	0	0.535027	0.100544
0	0.0163329	0	0	0	0	0.0336479	0	0.00367706	0	0	0	0	0	0	0	0.00609937	0	0	0.00179689	0.215246	0.535027	0	0.0954127
0	0	0	0	-0.0447467	-0.0216525	0	0	0.0160911	0	0	0	0	0	0	0	0.00662366	0	0	0.0721211	0.040265	0.100544	0.0954127	0

## Sheet: S2 Matrix
SOV1_A_W	SOV2_A_W	SOV1_W	SOV2_W	SOV3_S	AnMa1_A_W	ANTI1_W	ANTI2_W	ANTI3_W	ANT1_S	ANT2_S_r	ANT3_S	MAN1_S	MAN3_S	HOM1_W	HOM2_W	HOM3_W	HOM4_W
0	0.257905	0.0302874	0.00698161	0.211944	0.115027	0.0511616	0.0532413	0	0	0	0.0549752	0	0	0	0	0	0
0.257905	0	0.0992183	0.225304	0.0868557	0.114698	0	0	0.00618252	0.0332128	0	0	0	0	0.00476012	0.0117398	0.0237664	0
0.0302874	0.0992183	0	0.461009	0.166325	0.0426075	0.00256888	0.078879	0.0102046	0.0385953	0	0	0	0	0.0701102	0	0	0
0.00698161	0.225304	0.461009	0	0.0531916	0.0133859	0.0141986	0	0.0297269	0.0311302	0	0	0	0	0.113483	0.0237326	0	0
0.211944	0.0868557	0.166325	0.0531916	0	0	0	0.0816577	0	0.118035	0	0	0	0	0.0164303	0.0438274	0.0299682	0
0.115027	0.114698	0.0426075	0.0133859	0	0	0.151182	0.0466424	0.0636872	0.188676	0.114338	0	0	0	0	0	0	0
0.0511616	0	0.00256888	0.0141986	0	0.151182	0	0.269865	0.178608	0.0988229	0.0351043	0.0813504	-0.0382206	0	0	0	0	0
0.0532413	0	0.078879	0	0.0816577	0.0466424	0.269865	0	0.109783	0.0982632	0.0446705	0.000981206	-0.0201831	0	0.00586715	0	0	0
0	0.00618252	0.0102046	0.0297269	0	0.0636872	0.178608	0.109783	0	0.0462703	0.0392017	0.0248662	0	0	0.0527276	0	0	0
0	0.0332128	0.0385953	0.0311302	0.118035	0.188676	0.0988229	0.0982632	0.0462703	0	0.166908	0.323944	0	0	0	0	0	0
0	0	0	0	0	0.114338	0.0351043	0.0446705	0.0392017	0.166908	0	0.0506584	-0.168269	-0.00722893	0	0	0	0
0.0549752	0	0	0	0	0	0.0813504	0.000981206	0.0248662	0.323944	0.0506584	0	0	0	0	0	0	0
0	0	0	0	0	0	-0.0382206	-0.0201831	0	0	-0.168269	0	0	0.228169	0	0	0	0
0	0	0	0	0	0	0	0	0	0	-0.00722893	0	0.228169	0	0	0	0	0
0	0.00476012	0.0701102	0.113483	0.0164303	0	0	0.00586715	0.0527276	0	0	0	0	0	0	0.262773	0.214509	0.039185
0	0.0117398	0	0.0237326	0.0438274	0	0	0	0	0	0	0	0	0	0.262773	0	0.52001	0.0995271
0	0.0237664	0	0	0.0299682	0	0	0	0	0	0	0	0	0	0.214509	0.52001	0	0.0915561
0	0	0	0	0	0	0	0	0	0	0	0	0	0	0.039185	0.0995271	0.0915561	0
